# Supplementary material for: Incidence of catheter-related complications in patients with central venous or hemodialysis catheters: a health care claims database analysis
Source: BMC Cardiovasc Disord. 2013 Oct 16;13:86. doi: 10.1186/1471-2261-13-86 (PMC4015481; doi:10.1186/1471-2261-13-86)
Supplement: Additional file 1 — Central venous catheter (CVC) insertion CPT procedure codes and descriptions. [file 1471-2261-13-86-S1.xls]

## Sheet: A1.CVC CPT
Central venous catheter (CVC) insertion CPT procedure codes and descriptions
CPT	DEFINITION
36555	Insertion of non-tunneled centrally inserted central venous catheter; younger than 5 years of age
36556	Insertion of non-tunneled centrally inserted central venous catheter; age 5 years or older
36557	Insertion of tunneled centrally inserted central venous catheter, without subcutaneous port or pump; younger than 5 years of age
36558	Insertion of tunneled centrally inserted central venous catheter; without subcutaneous port or pump; age 5 years or older
36560	Insertion of tunneled centrally inserted central venous access device, with subcutaneous port; younger than 5 years of age
36561	Insertion of tunneled centrally inserted central venous access device, with subcutaneous port; age 5 years or older
36563	Insertion of tunneled centrally inserted central venous access device with subcutaneous pump
36565	Insertion of tunneled centrally inserted central venous access device, requiring two catheters via two separate venous access sites; without subcutaneous port of pump (e.g., Tesio type)
36566	Insertion of tunneled centrally inserted central venous access device, requiring two catheters via two separate venous access sites; with subcutaneous port(s)
36568	Insertion of peripherally inserted central venous catheter (PICC), without subcutaneous port or pump; younger than 5 years of age
36569	Insertion of PICC, without subcutaneous port or pump; age 5 years or older
36570	Insertion of peripherally inserted central venous access device, with subcutaneous port; younger than 5 years of age
36571	Insertion of peripherally inserted central venous access device, with subcutaneous port; age 5 years or older
36010	Introduction of catheter, superior of inferior vena cava
36011	Selective catheter placement, venous system; first order branch (e.g., renal vein, jugular vein)
36012	Selective catheter placement, venous system; second order, or more selective branch (e.g., left adrenal vein, petrosal sinus)
36481	Percutaneous portal vein catheterization by any method
36488	Placement of central venous catheter (subclavian, jugular, or other vein) (eg, for central venous pressure, hyperalimentation, hemodialysis, or chemotherapy); percutaneous, age 2 years or under
36489	Placement of central venous catheter, percutaneous, over age 2
36490	Placement of central venous catheter, cutdown, 2 years or younger
36491	Placement of central venous catheter, cutdown, older than 2 years
36533	Insertion of implantable venous access device, with or without subcutaneous reservoir

## Sheet: A2.HD CPT
Hemodialysis (HD) catheter insertion CPT procedure codes and descriptions*
CPT	DEFINITION
36488	Placement of central venous catheter (subclavian, jugular, or other vein) (eg, for central venous pressure, hyperalimentation, hemodialysis, or chemotherapy); percutaneous, age 2 years or under
36489	Placement of central venous catheter, percutaneous, over age 2
36490	Placement of central venous catheter, cutdown, 2 years or younger
36491	Placement of central venous catheter, cutdown, older than 2 years
36533	Insertion of implantable venous access device, with or without subcutaneous reservoir
36555	Insertion of non-tunneled centrally inserted central venous catheter; younger than 5 years of age
36556	Insertion of non-tunneled centrally inserted central venous catheter; age 5 years or older
36557	Insertion of tunneled centrally inserted central venous catheter, without subcutaneous port or pump; younger than 5 years of age
36558	Insertion of tunneled centrally inserted central venous catheter; without subcutaneous port or pump; age 5 years or older
36565	Insertion of tunneled centrally inserted central venous access device, requiring two catheters via two separate venous access sites; without subcutaneous port of pump (eg, Tesio type)
36800	Insertion of cannula for hemodialysis, other purpose (separate procedure); vein to vein
*The above codes (except CPT 36800) require accompanying dialysis or renal failure codes occurring 30 days before or after HD catheter insertion claim.
See Appendix A3 for accompanying dialysis and renal failure codes.
None of the above codes can have a code for specific chemotherapy or parenteral nutrition occurring 30 days before or after HD catheter insertion claim.
See Appendix A4 for chemotherapy and parenteral nutrition codes.

## Sheet: A3.Dial & RF used with HD procs
Dialysis and renal failure codes used in conjunction with hemodialysis (HD) catheter insertion procedures*
CODE	DEFINITION
38.95**	Venous catheterization for renal dialysis
39.27**	Arteriovenostomy for renal dialysis. Anastomosis for renal dialysis. Formation of (peripheral) arteriovenous, fistula for renal [kidney] dialysis
403.xx**	Hypertensive chronic kidney disease
580.xx**	Acute glomerulonephritis
581.xx**	Nephrotic syndrome
582.xx**	Chronic glomerlonephritis
583.xx**	Nephritis and nephropathy, not specified as acute or chronic
584.xx**	Acute renal failure
585.xx**	Chronic kidney disease (CKD)
586.xx**	Renal failure, unspecified
587.xx**	Renal sclerosis, unspecified
588.xx**	Disorders resulting from impaired renal function
589.xx**	Small kidney of unknown cause
593.xx**	Other disorders of kidney and ureter
996.73**	Other complications of renal dialysis device, implant, and graft
V45.1x**	Renal dialysis status
V56.xx**	Encounter for dialysis and dialysis catheter care
90935***	Hemodialysis procedure with single physician evaluation
90937***	Hemodialysis procedure requiring repeated evaluation(s) with or without substantial revision of dialysis prescription
90999***	Unlisted dialysis procedure, inpatient or outpatient
0505F***	Hemodialysis plan of care documented (End Stage Renal Disease, ESRD)
3066F***	Documentation of treatment for nephropathy (e.g., patient receiving dialysis, patient being treated for ESRD, CRF, ARF, or renal insufficiency, any visit to a nephrologist)
4054F***	Hemodialysis via catheter (ESRD)
*Above codes must occur with all HD insertion codes, except CPT 36800.
**ICD-9-CM
***CPT

## Sheet: A4.Excl Codes other than HD
Exclusion codes for catheter placement for purposes other than hemodialysis (HD)
CODE	DEFINITION
96408*	CHEMOTHERAPY ADMINISTRATION, INTRAVENOUS; PUSH TECHNIQUE
96410*	CHEMOTHERAPY ADMINISTRATION, INTRAVENOUS; INFUSION TECHNIQUE, UP TO ONE HOUR
96412*	Chemo, infuse method add-on
B4164**	Parenteral nutrition solution: carbohydrates (dextrose), 50% or less (500 ml = 1 unit) - homemix
B4168**	Parenteral nutrition solution; amino acid, 3.5%, (500 ml = 1 unit) - homemix
B4172**	Parenteral nutrition solution; amino acid, 5.5% through 7%, (500 ml = 1 unit) - homemix
B4176**	Parenteral nutrition solution; amino acid, 7% through 8.5%, (500 ml = 1 unit) - homemix
B4178**	Parenteral nutrition solution: amino acid, greater than 8.5% (500 ml = 1 unit) - homemix
B4180**	Parenteral nutrition solution; carbohydrates (dextrose), greater than 50% (500 ml=1 unit) - homemix
B4184**	Parenteral nutrition solution; lipids, 10% with administration set (500 ml = 1 unit)
B4185**	Parenteral nutrition solution, per 10 grams lipids
B4186**	Parenteral nutrition solution, lipids, 20% with administration set (500 ml = 1 unit)
B4189**	Parenteral nutrition solution; compounded amino acid and carbohydrates with electrolytes, trace elements, and vitamins, including preparation, any strength, 10 to 51 grams of protein - premix
B4193**	Parenteral nutrition solution; compounded amino acid and carbohydrates with electrolytes, trace elements, and vitamins, including preparation, any strength, 52 to 73 grams of protein - premix
B4197**	Parenteral nutrition solution; compounded amino acid and carbohydrates with electrolytes, trace elements and vitamins, including preparation, any strength, 74 to 100 grams of protein - premix
B4199**	Parenteral nutrition solution; compounded amino acid and carbohydrates with electrolytes, trace elements and vitamins, including preparation, any strength, over 100 grams of protein - premix
B4216**	Parenteral nutrition; additives (vitamins, trace elements, heparin, electrolytes) homemix per day
B4220**	Parenteral nutrition supply kit; premix, per day
B4222**	Parenteral nutrition supply kit; home mix, per day
B4224**	Parenteral nutrition administration kit, per day
B5000**	Parenteral nutrition solution: compounded amino acid and carbohydrates with electrolytes, trace elements, and vitamins, including preparation, any strength, renal - amirosyn rf, nephramine, renamine - premix
B5100**	Parenteral nutrition solution: compounded amino acid and carbohydrates with electrolytes, trace elements, and vitamins, including preparation, any strength, hepatic - freamine hbc, hepatamine - premix
B5200**	Parenteral nutrition solution: compounded amino acid and carbohydrates with electrolytes, trace elements, and vitamins, including preparation, any strength, stress - branch chain amino acids - premix
B9004**	Parenteral nutrition infusion pump, portable
B9006**	Parenteral nutrition infusion pump, stationary
B9999**	Noc for parenteral supplies
*CPT
**HCPCS

## Sheet: A5.Cath Remove & Replace CPT
Catheter removal and replacement CPT codes
CPT	DEFINITION
36535	Removal of implantable venous access device, and/or subcutaneous reservoir
36589	Removal of tunneled central venous catheter, without subcutaneous port or pump
36590	Removal of tunneled central venous access device with subcutaneous port or pump, central or peripheral insertion
36580	Replacement, complete, of a non-tunneled centrally inserted central venous catheter, without subcutaneous port or pump, through same venous access
36581	Replacement, complete, of a tunneled centrally inserted central venous catheter, without subcutaneous port or pump, through same venous access
36582	Replacement, complete, of a tunneled centrally inserted central venous access device, with subcutaneous port, through same venous access
36583	Replacement, complete, of a tunneled centrally inserted central venous access device, with subcutaneous pump, through same venous access
36584	Replacement, complete, of a peripherally inserted central venous catheter (PICC), without subcutaneous port or pump, through same venous access
36585	Replacement, complete, of a peripherally inserted central venous access device, with subcutaneous port, through same venous access
36578	Replacement, catheter only, of central venous access device, with subcutaneous port or pump, central or peripheral insertion site

## Sheet: A6.Cancer ICD-9-CM
Baseline cancer ICD-9-CM diagnosis codes
ICD-9-CM Code	Description
14x.xx	Malignant neoplasm of lip, oral cavity, and pharynx
15x.xx	Malignant neoplasm of digestive organs and peritoneum
16x.xx	Malignant neoplasm of respiratory and intrathoracic organs
17x.xx	Malignant neoplasm of bone, connective tissue, skin, and breast
18x.xx	Malignant neoplasm of genitourinary organs
19x.xx	Malignant neoplasm of other and unspecified sites
20x.xx	Malignant neoplasm of lymphatic and hematopoietic tissue
Patients with cancer may require an indwelling catheter as part of their treatment plan. In this study, baseline cancer status among patients in the CVC cohort is defined using ICD-9-CM codes 140.xx to 195.xx, 196.xx to 198.xx, 199.xx, and 200.xx to 208.xx for malignant neoplasms. Patients with cancer are identified if they have either:
1. Two similar (i.e., match on the first 3 digits) outpatient or inpatient ICD-9-CM diagnosis codes 140.xx to 195.xx, 196.xx to 198.xx, 199.xx, and 200.xx to 208.xx that occur within the baseline period of 180 days and are separated by at least one day or
2. One outpatient or inpatient ICD-9-CM diagnosis code 140.xx to 195.xx, 199.xx, 200.xx to 208.xx AND one outpatient or inpatient secondary neoplasm diagnosis.

## Sheet: A7.Cath complications
Diagnosis and procedure codes for post-catheter insertion complications
Post-catheter insertion complication	CODE	DEFINITION
Intracranial hemorrhage	431**	Intracerebral hemorrhage
	432.x**	Other and unspecified intracranial hemorrhage
	997.02**	Iatrogenic cerebrovascular infarction or hemorrhage
Major bleeding	459**	Hemorrhage, unspecified
	998.11**	Hemorrhage complicating a procedure
Thrombosis	444.xx**	Arterial embolism and thrombosis
	451.xx**	Phlebitis and thrombophlebitis
	453.xx**	Other venous embolism and thrombosis
	99.1**	Injection or infusion of thrombolytic agent
	34001*	Embolectomy or thrombectomy, with or without catheter; carotid, subclavian or innominate artery, by neck incision
	34051*	Embolectomy or thrombectomy, with or without catheter; innominate,subclavian artery, by thoracic incision
	34101*	Embolectomy or thrombectomy, with or without catheter; axillary, brachial, innominate, subclavian artery, by arm incision
	34111*	Embolectomy or thrombectomy, with or without catheter; radial or ulnar artery, by arm incision
	34151*	Embolectomy or thrombectomy, with or without catheter; renal, celiac, mesentery, aortoiliac artery, by abdominal incision
	34201*	Embolectomy or thrombectomy, with or without catheter; femoropopliteal, aortoiliac artery, by leg incision
	34203*	Embolectomy or thrombectomy, with or without catheter; popliteal-tibio-peroneal artery, by leg incision
	34401*	Thrombectomy, direct or with catheter; vena cava, iliac vein, by abdominal incision
	34421*	Thrombectomy, direct or with catheter; vena cava, iliac, femoropopliteal vein, by leg incision
	34451*	Thrombectomy, direct or with catheter; vena cava, iliac, femoropopliteal vein, by abdominal and leg incision
	34471*	Thrombectomy, direct or with catheter; subclavian vein, by neck incision
	34490*	Thrombectomy, direct or with catheter; axillary and subclavian vein, by arm incision
	37201*	Transcatheter therapy, infusion for thrombolysis other than coronary
	75896*	Transcatheter therapy, infusion, any method (eg thrombolysis other than coronary), radiological supervision and interpretation
Embolism	415.1x**	Pulmonary embolism and infarction
	433.xx**	Occlusion and stenosis of precerebral arteries
	434.xx**	Occlusion of cerebral arteries
	435.8**	Other specified transient cerebral ischemias
	435.9**	Unspecified transient cerebral ischemia
	436**	Acute, but ill-defined, cerebrovascular disease
	445.xx**	Atheroembolism
	33910*	Pulmonary artery embolectomy; with cardiopulmonary bypass
	33915*	Pulmonary artery embolectomy; without cardiopulmonary bypass
	33916*	Pulmonary endarterectomy, with or without embolectomy, with cardiopulmonary bypass
	92973*	Percutaneous transluminal coronary thrombectomy (list separately in addition to code for primary procedure); use in conjunction with codes 92980, 92982
	37195*	Thrombolysis, cerebral, by intravenous infusion
	92975*	Thrombolysis, coronary; by intracoronary infusion, including selective coronary angiography
	92977*	Thrombolysis, coronary; by intravenous infusion
Catheter-related bloodstream infection (CRBSI)	20.2**	Septicemic
	038.xx**	Septicemia
	790.7**	Bacteremia
	995.91**	Sepsis
	995.92**	Severe sepsis
	996.62**	Infection and inflammatory reaction due to other internal vascular device, implant, and graft
	999.3**	Other infection
Mechanical catheter-related complication	996.1**	Mechanical complication of other vascular device, implant, and graft
*CPT
**ICD-9-CM
